# Supplementary material for: DDX5/METTL3-METTL14/YTHDF2 Axis Regulates Replication of Influenza A Virus
Source: Microbiol Spectr. 2022 May 18;10(3):e01098-22. doi: 10.1128/spectrum.01098-22 (PMC9241928; doi:10.1128/spectrum.01098-22)
Supplement: SUPPLEMENTAL FILE 2 — Supplemental material. Download spectrum.01098-22-s002.xlsx, XLSX file, 0.02 MB [file spectrum.01098-22-s002.xlsx]

## Sheet: Annotation
MyList	Gene ID	Type	Tax ID	Homologene Gene ID	Homologene Gene Tax ID	Gene Symbol	Description	Biological Process (GO)	Protein Function (Protein Atlas)	Subcellular Location (Protein Atlas)	Drug (DrugBank)	Canonical Pathways	Hallmark Gene Sets	CORUM:351 Spliceosome	GO:0022613 ribonucleoprotein complex biog	GO:0010501 RNA secondary structure unwind	GO:0051028 mRNA transport	WP3865 Novel intracellular components
DDX39B	7919	symbol	H. sapiens	7919	H. sapiens	DDX39B	DExD-box helicase 39B	GO:2000002 negative regulation of DNA damage checkpoint;GO:0010501 RNA secondary structure unwinding;GO:1901977 negative regulation of cell cycle checkpoint	Enzymes; ENZYME proteins:Hydrolases; Transporters:Primary Active Transporters; Predicted intracellular proteins	Nuclear speckles (Enhanced)	Artenimol			1	1	1	1	0
DDX39A	10212	symbol	H. sapiens	10212	H. sapiens	DDX39A	DExD-box helicase 39A	GO:0006406 mRNA export from nucleus;GO:0006405 RNA export from nucleus;GO:0051168 nuclear export	Enzymes; ENZYME proteins:Hydrolases; Predicted intracellular proteins	Nuclear speckles (Approved)			(M5901)HALLMARK G2M CHECKPOINT; (M5924)HALLMARK MTORC1 SIGNALING; (M5925)HALLMARK E2F TARGETS	1	0	0	1	0
DDX56	54606	symbol	H. sapiens	54606	H. sapiens	DDX56	DEAD-box helicase 56	GO:0010976 positive regulation of neuron projection development;GO:0006364 rRNA processing;GO:0016072 rRNA metabolic process	Enzymes; ENZYME proteins:Hydrolases; Predicted intracellular proteins	Nucleoli (Supported); Additional: Mitotic chromosome				0	1	0	0	0
DDX58	23586	symbol	H. sapiens	23586	H. sapiens	DDX58	DExD/H-box helicase 58	GO:0034344 regulation of type III interferon production;GO:0002733 regulation of myeloid dendritic cell cytokine production;GO:0002735 positive regulation of myeloid dendritic cell cytokine production	ENZYME proteins:Hydrolases; Human disease related genes:Congenital malformations:Congenital malformations of the musculoskeletal system; Disease related genes; Potential drug targets; Enzymes; Predicted intracellular proteins	Cytosol;Plasma membrane (Supported)			(M5890)HALLMARK TNFA SIGNALING VIA NFKB; (M5913)HALLMARK INTERFERON GAMMA RESPONSE	1	0	1	0	1
DDX3X	1654	symbol	H. sapiens	1654	H. sapiens	DDX3X	DEAD-box helicase 3 X-linked	GO:0034159 regulation of toll-like receptor 8 signaling pathway;GO:0034161 positive regulation of toll-like receptor 8 signaling pathway;GO:0042256 mature ribosome assembly	Human disease related genes:Other diseases:Mental and behavioural disorders; Cancer-related genes:Mutated cancer genes; ENZYME proteins:Hydrolases; Disease related genes; Potential drug targets; Enzymes; Transporters:Transporter channels and pores; Predicted intracellular proteins	Cytosol (Approved); Additional: Nucleoplasm				1	1	1	0	1
DDX5	1655	symbol	H. sapiens	1655	H. sapiens	DDX5	DEAD-box helicase 5	GO:0061614 pri-miRNA transcription by RNA polymerase II;GO:1903800 positive regulation of production of miRNAs involved in gene silencing by miRNA;GO:0043517 positive regulation of DNA damage response, signal transduction by p53 class mediator	Cancer-related genes:Mutated cancer genes; ENZYME proteins:Hydrolases; Cancer-related genes:Mutational cancer driver genes; Enzymes; Predicted intracellular proteins	Nucleoli;Nucleoplasm (Supported)	Artenimol	(M145)PID P53 DOWNSTREAM PATHWAY		1	0	0	0	0
DDX6	1656	symbol	H. sapiens	1656	H. sapiens	DDX6	DEAD-box helicase 6	GO:0019072 viral genome packaging;GO:0019074 viral RNA genome packaging;GO:1905616 regulation of miRNA-mediated gene silencing by inhibition of translation	Human disease related genes:Other diseases:Mental and behavioural disorders; ENZYME proteins:Hydrolases; Disease related genes; Potential drug targets; Enzymes; Predicted intracellular proteins; Cancer-related genes	Cytoplasmic bodies (Supported); Additional: Cytosol	D-tartaric acid			1	0	1	0	0
DHX9	1660	symbol	H. sapiens	1660	H. sapiens	DHX9	DExH-box helicase 9	GO:0039695 DNA-templated viral transcription;GO:1905698 positive regulation of polysome binding;GO:1905696 regulation of polysome binding	Enzymes; ENZYME proteins:Hydrolases; Predicted intracellular proteins; Cancer-related genes:Mutational cancer driver genes	Nucleoplasm (Supported); Additional: Nucleoli				1	1	1	1	0
DDX15	1665	gene_synonym	H. sapiens	1665	H. sapiens	DHX15	DEAH-box helicase 15	GO:0043279 response to alkaloid;GO:0009636 response to toxic substance;GO:0008380 RNA splicing	Enzymes; ENZYME proteins:Hydrolases; Predicted intracellular proteins	Nuclear speckles (Enhanced)			(M5926)HALLMARK MYC TARGETS V1	1	0	0	0	0
DDX17	10521	symbol	H. sapiens	10521	H. sapiens	DDX17	DEAD-box helicase 17	GO:0010586 miRNA metabolic process;GO:0030520 intracellular estrogen receptor signaling pathway;GO:0030521 androgen receptor signaling pathway	Enzymes; ENZYME proteins:Hydrolases; Predicted intracellular proteins	Nuclear speckles (Supported)		(M200)PID ERA GENOMIC PATHWAY		1	1	1	0	1
DDX19	11269	gene_synonym	H. sapiens	11269	H. sapiens	DDX19B	DEAD-box helicase 19B	GO:0016973 poly(A)+ mRNA export from nucleus;GO:0006406 mRNA export from nucleus;GO:0006405 RNA export from nucleus	Enzymes; ENZYME proteins:Hydrolases; Transporters:Transporter channels and pores; Predicted intracellular proteins	Nucleoplasm (Uncertain)				0	0	0	1	0
DDX21	9188	symbol	H. sapiens	9188	H. sapiens	DDX21	DExD-box helicase 21	GO:0062176 R-loop disassembly;GO:0002733 regulation of myeloid dendritic cell cytokine production;GO:0002735 positive regulation of myeloid dendritic cell cytokine production	Enzymes; ENZYME proteins:Hydrolases; Predicted intracellular proteins	Mitotic chromosome;Nucleoli rim (Enhanced); Additional: Nucleoplasm			(M5941)HALLMARK UV RESPONSE UP; (M5926)HALLMARK MYC TARGETS V1	1	1	1	0	1
DDX27	55661	symbol	H. sapiens	55661	H. sapiens	DDX27	DEAD-box helicase 27	GO:0006364 rRNA processing;GO:0016072 rRNA metabolic process;GO:0042254 ribosome biogenesis	Predicted intracellular proteins	Nucleoli (Approved)				0	1	0	0	0

## Sheet: Enrichment
GroupID	Category	Term	Description	LogP	Log(q-value)	InTerm_InList	Genes	Symbols
1_Summary	CORUM	CORUM:351	Spliceosome	-10.8094	-6.4638	6/141	1654,1655,1660,1665,7919,10521,1656,9188,10212,23586	DDX3X,DDX5,DHX9,DHX15,DDX39B,DDX17,DDX6,DDX21,DDX39A,DDX58
1_Member	CORUM	CORUM:351	Spliceosome	-10.8094	-6.4638	6/141	1654,1655,1660,1665,7919,10521	DDX3X,DDX5,DHX9,DHX15,DDX39B,DDX17
1_Member	CORUM	CORUM:1332	Large Drosha complex	-10.0024	-5.95782	4/20	1654,1655,1665,10521	DDX3X,DDX5,DHX15,DDX17
1_Member	Reactome Gene Sets	R-HSA-8953854	Metabolism of RNA	-8.39456	-4.7479	7/673	1655,1656,1660,1665,7919,9188,10212	DDX5,DDX6,DHX9,DHX15,DDX39B,DDX21,DDX39A
1_Member	GO Biological Processes	GO:0008380	RNA splicing	-8.19684	-4.62936	6/383	1655,1660,1665,7919,10212,10521	DDX5,DHX9,DHX15,DDX39B,DDX39A,DDX17
1_Member	CORUM	CORUM:3082	DGCR8 multiprotein complex	-7.98931	-4.48878	3/11	1655,1660,10521	DDX5,DHX9,DDX17
1_Member	GO Biological Processes	GO:0006397	mRNA processing	-7.73456	-4.29202	6/458	1655,1660,1665,7919,10212,10521	DDX5,DHX9,DHX15,DDX39B,DDX39A,DDX17
1_Member	Reactome Gene Sets	R-HSA-72203	Processing of Capped Intron-Containing Pre-mRNA	-7.39503	-4.00365	5/244	1655,1660,1665,7919,10212	DDX5,DHX9,DHX15,DDX39B,DDX39A
1_Member	GO Biological Processes	GO:0000377	RNA splicing, via transesterification reactions with bulged adenosine as nucleophile	-7.22453	-3.92556	5/264	1655,1660,7919,10212,10521	DDX5,DHX9,DDX39B,DDX39A,DDX17
1_Member	GO Biological Processes	GO:0000398	mRNA splicing, via spliceosome	-7.22453	-3.92556	5/264	1655,1660,7919,10212,10521	DDX5,DHX9,DDX39B,DDX39A,DDX17
1_Member	GO Biological Processes	GO:0000375	RNA splicing, via transesterification reactions	-7.19201	-3.92556	5/268	1655,1660,7919,10212,10521	DDX5,DHX9,DDX39B,DDX39A,DDX17
1_Member	GO Biological Processes	GO:0016071	mRNA metabolic process	-7.01436	-3.82982	6/606	1655,1660,1665,7919,10212,10521	DDX5,DHX9,DHX15,DDX39B,DDX39A,DDX17
1_Member	GO Biological Processes	GO:0000380	alternative mRNA splicing, via spliceosome	-6.95987	-3.81836	3/23	1655,1660,10521	DDX5,DHX9,DDX17
1_Member	GO Biological Processes	GO:2000637	positive regulation of gene silencing by miRNA	-6.60032	-3.53345	3/30	1655,1656,1660	DDX5,DDX6,DHX9
1_Member	GO Biological Processes	GO:0060148	positive regulation of posttranscriptional gene silencing	-6.55623	-3.51163	3/31	1655,1656,1660	DDX5,DDX6,DHX9
1_Member	GO Biological Processes	GO:0060964	regulation of gene silencing by miRNA	-5.94551	-3.06228	3/49	1655,1656,1660	DDX5,DDX6,DHX9
1_Member	GO Biological Processes	GO:0060147	regulation of posttranscriptional gene silencing	-5.86683	-2.99832	3/52	1655,1656,1660	DDX5,DDX6,DHX9
1_Member	GO Biological Processes	GO:0060966	regulation of gene silencing by RNA	-5.84163	-2.98736	3/53	1655,1656,1660	DDX5,DDX6,DHX9
1_Member	GO Biological Processes	GO:0050684	regulation of mRNA processing	-4.57915	-1.87743	3/139	1655,1660,10521	DDX5,DHX9,DDX17
1_Member	GO Biological Processes	GO:0030522	intracellular receptor signaling pathway	-4.56985	-1.87743	3/140	1655,10521,23586	DDX5,DDX17,DDX58
1_Member	KEGG Pathway	hsa03040	Spliceosome	-4.50659	-1.82372	3/147	1655,1665,7919	DDX5,DHX15,DDX39B
1_Member	GO Biological Processes	GO:0071407	cellular response to organic cyclic compound	-4.31372	-1.64933	4/504	1655,1660,10521,23586	DDX5,DHX9,DDX17,DDX58
1_Member	Reactome Gene Sets	R-HSA-72163	mRNA Splicing - Major Pathway	-4.22331	-1.56788	3/183	1655,1660,1665	DDX5,DHX9,DHX15
1_Member	Reactome Gene Sets	R-HSA-72172	mRNA Splicing	-4.16813	-1.52147	3/191	1655,1660,1665	DDX5,DHX9,DHX15
1_Member	GO Biological Processes	GO:2001020	regulation of response to DNA damage stimulus	-3.84283	-1.23757	3/246	1655,1660,7919	DDX5,DHX9,DDX39B
1_Member	GO Biological Processes	GO:1903311	regulation of mRNA metabolic process	-3.61926	-1.02676	3/293	1655,1660,10521	DDX5,DHX9,DDX17
1_Member	GO Biological Processes	GO:0006351	transcription, DNA-templated	-3.26909	-0.687775	3/386	1655,1660,9188	DDX5,DHX9,DDX21
1_Member	GO Biological Processes	GO:0097659	nucleic acid-templated transcription	-3.26255	-0.687775	3/388	1655,1660,9188	DDX5,DHX9,DDX21
1_Member	GO Biological Processes	GO:0032774	RNA biosynthetic process	-3.22723	-0.659749	3/399	1655,1660,9188	DDX5,DHX9,DDX21
1_Member	GO Biological Processes	GO:0080135	regulation of cellular response to stress	-2.5402	-0.000749409	3/692	1655,1660,7919	DDX5,DHX9,DDX39B
1_Member	GO Biological Processes	GO:0034654	nucleobase-containing compound biosynthetic process	-2.4949	0	3/718	1655,1660,9188	DDX5,DHX9,DDX21
1_Member	GO Biological Processes	GO:0018130	heterocycle biosynthetic process	-2.37804	0	3/790	1655,1660,9188	DDX5,DHX9,DDX21
1_Member	GO Biological Processes	GO:0019438	aromatic compound biosynthetic process	-2.36424	0	3/799	1655,1660,9188	DDX5,DHX9,DDX21
2_Summary	GO Biological Processes	GO:0022613	ribonucleoprotein complex biogenesis	-9.64848	-5.77997	7/444	1654,1660,7919,9188,10521,54606,55661	DDX3X,DHX9,DDX39B,DDX21,DDX17,DDX56,DDX27
2_Member	GO Biological Processes	GO:0022613	ribonucleoprotein complex biogenesis	-9.64848	-5.77997	7/444	1654,1660,7919,9188,10521,54606,55661	DDX3X,DHX9,DDX39B,DDX21,DDX17,DDX56,DDX27
2_Member	GO Biological Processes	GO:0042254	ribosome biogenesis	-6.99936	-3.82982	5/293	1654,9188,10521,54606,55661	DDX3X,DDX21,DDX17,DDX56,DDX27
2_Member	GO Biological Processes	GO:0034470	ncRNA processing	-6.41728	-3.39388	5/384	1654,9188,10521,54606,55661	DDX3X,DDX21,DDX17,DDX56,DDX27
2_Member	GO Biological Processes	GO:0034660	ncRNA metabolic process	-5.98469	-3.07042	5/470	1654,9188,10521,54606,55661	DDX3X,DDX21,DDX17,DDX56,DDX27
2_Member	GO Biological Processes	GO:0006364	rRNA processing	-5.74666	-2.9451	4/218	9188,10521,54606,55661	DDX21,DDX17,DDX56,DDX27
2_Member	GO Biological Processes	GO:0016072	rRNA metabolic process	-5.6617	-2.90145	4/229	9188,10521,54606,55661	DDX21,DDX17,DDX56,DDX27
3_Summary	GO Biological Processes	GO:0010501	RNA secondary structure unwinding	-8.45829	-4.7479	3/8	1654,1660,7919,23586,9188,1656,10521	DDX3X,DHX9,DDX39B,DDX58,DDX21,DDX6,DDX17
3_Member	GO Biological Processes	GO:0010501	RNA secondary structure unwinding	-8.45829	-4.7479	3/8	1654,1660,7919	DDX3X,DHX9,DDX39B
3_Member	GO Biological Processes	GO:0032727	positive regulation of interferon-alpha production	-7.08402	-3.85234	3/21	1654,1660,23586	DDX3X,DHX9,DDX58
3_Member	GO Biological Processes	GO:0032647	regulation of interferon-alpha production	-6.7424	-3.65001	3/27	1654,1660,23586	DDX3X,DHX9,DDX58
3_Member	GO Biological Processes	GO:0032728	positive regulation of interferon-beta production	-6.24892	-3.30123	3/39	1654,1660,23586	DDX3X,DHX9,DDX58
3_Member	GO Biological Processes	GO:0043330	response to exogenous dsRNA	-5.94551	-3.06228	3/49	1660,9188,23586	DHX9,DDX21,DDX58
3_Member	GO Biological Processes	GO:0043331	response to dsRNA	-5.76886	-2.9451	3/56	1660,9188,23586	DHX9,DDX21,DDX58
3_Member	GO Biological Processes	GO:0032648	regulation of interferon-beta production	-5.74549	-2.9451	3/57	1654,1660,23586	DDX3X,DHX9,DDX58
3_Member	GO Biological Processes	GO:0032481	positive regulation of type I interferon production	-5.72253	-2.9451	3/58	1654,1660,23586	DDX3X,DHX9,DDX58
3_Member	GO Biological Processes	GO:0032479	regulation of type I interferon production	-5.03407	-2.30122	3/98	1654,1660,23586	DDX3X,DHX9,DDX58
3_Member	GO Biological Processes	GO:0001819	positive regulation of cytokine production	-4.41396	-1.74043	4/475	1654,1660,9188,23586	DDX3X,DHX9,DDX21,DDX58
3_Member	GO Biological Processes	GO:0045087	innate immune response	-3.61652	-1.02676	4/764	1654,1660,9188,23586	DDX3X,DHX9,DDX21,DDX58
3_Member	GO Biological Processes	GO:0006417	regulation of translation	-3.03717	-0.476871	3/464	1654,1656,1660	DDX3X,DDX6,DHX9
3_Member	GO Biological Processes	GO:0034248	regulation of cellular amide metabolic process	-2.87778	-0.324544	3/527	1654,1656,1660	DDX3X,DDX6,DHX9
3_Member	GO Biological Processes	GO:0031047	gene silencing by RNA	-2.606	-0.0597138	3/656	1654,1660,10521	DDX3X,DHX9,DDX17
4_Summary	GO Biological Processes	GO:0051028	mRNA transport	-6.74037	-3.65001	4/123	1660,7919,10212,11269	DHX9,DDX39B,DDX39A,DDX19B
4_Member	GO Biological Processes	GO:0051028	mRNA transport	-6.74037	-3.65001	4/123	1660,7919,10212,11269	DHX9,DDX39B,DDX39A,DDX19B
4_Member	GO Biological Processes	GO:0050657	nucleic acid transport	-6.36011	-3.37621	4/153	1660,7919,10212,11269	DHX9,DDX39B,DDX39A,DDX19B
4_Member	GO Biological Processes	GO:0050658	RNA transport	-6.36011	-3.37621	4/153	1660,7919,10212,11269	DHX9,DDX39B,DDX39A,DDX19B
4_Member	GO Biological Processes	GO:0051236	establishment of RNA localization	-6.33753	-3.37212	4/155	1660,7919,10212,11269	DHX9,DDX39B,DDX39A,DDX19B
4_Member	GO Biological Processes	GO:0006403	RNA localization	-6.10713	-3.17648	4/177	1660,7919,10212,11269	DHX9,DDX39B,DDX39A,DDX19B
4_Member	GO Biological Processes	GO:0015931	nucleobase-containing compound transport	-5.81948	-2.979	4/209	1660,7919,10212,11269	DHX9,DDX39B,DDX39A,DDX19B
4_Member	GO Biological Processes	GO:0006406	mRNA export from nucleus	-5.72253	-2.9451	3/58	7919,10212,11269	DDX39B,DDX39A,DDX19B
4_Member	GO Biological Processes	GO:0006405	RNA export from nucleus	-5.3497	-2.60614	3/77	7919,10212,11269	DDX39B,DDX39A,DDX19B
4_Member	GO Biological Processes	GO:0051168	nuclear export	-4.78099	-2.06883	3/119	7919,10212,11269	DDX39B,DDX39A,DDX19B
4_Member	GO Biological Processes	GO:0006913	nucleocytoplasmic transport	-3.98619	-1.35656	3/220	7919,10212,11269	DDX39B,DDX39A,DDX19B
4_Member	GO Biological Processes	GO:0051169	nuclear transport	-3.98619	-1.35656	3/220	7919,10212,11269	DDX39B,DDX39A,DDX19B
5_Summary	WikiPathways	WP3865	Novel intracellular components of RIG-I-like receptor (RLR) pathway	-5.65601	-2.90145	3/61	1654,10521,23586,9188	DDX3X,DDX17,DDX58,DDX21
5_Member	WikiPathways	WP3865	Novel intracellular components of RIG-I-like receptor (RLR) pathway	-5.65601	-2.90145	3/61	1654,10521,23586	DDX3X,DDX17,DDX58
5_Member	GO Biological Processes	GO:0009615	response to virus	-4.97291	-2.25053	4/342	1654,9188,10521,23586	DDX3X,DDX21,DDX17,DDX58
5_Member	GO Biological Processes	GO:0051607	defense response to virus	-3.90149	-1.28281	3/235	9188,10521,23586	DDX21,DDX17,DDX58
5_Member	GO Biological Processes	GO:0140546	defense response to symbiont	-3.89605	-1.28281	3/236	9188,10521,23586	DDX21,DDX17,DDX58
