# Supplementary material for: DDX5/METTL3-METTL14/YTHDF2 Axis Regulates Replication of Influenza A Virus
Source: Microbiol Spectr. 2022 May 18;10(3):e01098-22. doi: 10.1128/spectrum.01098-22 (PMC9241928; doi:10.1128/spectrum.01098-22)
Supplement: SUPPLEMENTAL FILE 3 — Supplemental material. Download spectrum.01098-22-s003.xlsx, XLSX file, 0.01 MB [file spectrum.01098-22-s003.xlsx]

## Sheet: Sheet1
DEAD/H-boxhelicases	Viral Binding Protein	reference
DDX56	NS1	Human DDX56 protein interacts with influenza A virus NS1 protein and stimulates the virus replication
DDX39B	NS1	The Cellular DExD/H-Box RNA Helicase UAP56 Co-localizes With the Influenza A Virus NS1 Protein
DDX3X	NS1;NP;PB1-F2	DDX3 Interacts with Influenza A Virus NS1 and NP Proteins and Exerts Antiviral Function through Regulation of Stress Granule Formation;Co-degradation of interferon signaling factor DDX3 by PB1-F2 as a basis for high virulence of 1918 pandemic influenza
DDX19	PB2	Influenza A Virus Polymerase Recruits the RNA Helicase DDX19 to Promote the Nuclear Export of Viral mRNAs
DDX17	NP	Host- and Strain-Specific Regulation of Influenza Virus Polymerase Activity by Interacting Cellular Proteins
DDX21	PB1;NS1	Cellular DDX21 RNA helicase inhibits influenza A virus replication but is counteracted by the viral NS1 protein
DHX9	NS1	Identification of RNA helicase A as a cellular factor that interacts with influenza A virus NS1 protein and its role in the virus life cycle
DDX58	NS1	Inhibition of retinoic acid-inducible gene I-mediated induction of beta interferon by the NS1 protein of influenza A virus
