# Supplementary material for: DDX5/METTL3-METTL14/YTHDF2 Axis Regulates Replication of Influenza A Virus
Source: Microbiol Spectr. 2022 May 18;10(3):e01098-22. doi: 10.1128/spectrum.01098-22 (PMC9241928; doi:10.1128/spectrum.01098-22)
Supplement: SUPPLEMENTAL FILE 4 — Supplemental material. Download spectrum.01098-22-s004.xlsx, XLSX file, 0.01 MB [file spectrum.01098-22-s004.xlsx]

## Sheet: Sheet1
Gene	Homo sapiens	Mus musculus
IFNβ	CAGCTGCAGCA	non
IL6	AAGCTGCAGGC	non
	TGGCTGCAGGA
DHX58	CAGCTGCAGGA	CTGCTGCAGAG
	GCGCTGCAGGA
	CAGCTGCAGGA
	TTGCTGCAGTG
P65	CTGCTGCAGCT	non
	CAGCTGCAGTT
IKKγ	GAGCTGCAGGA	CAGCTGCAGCG
	GCGCTGCAGCA	GAGCTGCAGCC
	CAGCTGCAGAG
